# Supplementary material for: Increased Incidence of Epilepsy in a Brain Bank Alzheimer's Disease Cohort and Its Association With TDP‐43 Pathology
Source: Neuropathol Appl Neurobiol. 2025 Aug 22;51(4):e70034. doi: 10.1111/nan.70034 (PMC12372436; doi:10.1111/nan.70034)
Supplement: Supplementary file 1 — Data S1: Supporting information. [file NAN-51-e70034-s001.xlsx]

## Sheet: AD
Case numbers	alpha_syn_2_LBs	alpha_syn_2_Nts	alpha_syn_3_LBs	alpha_syn_3_Nts	alpha_syn_9_LBs	alpha_syn_9_Nts	Tau_plaques_2	Tau_tangles_2	Tau_neuropil_threads_2	Tau_glial/astrocytic_2	Tau_plaques_3	Tau_tangles_3	Tau_neuropil_threads_3	Tau_glial/astrocytic_3	Tau_plaques_9	Tau_tangles_9	Tau_neuropil_threads_9	Tau_glia/astrocytic_9	TDP_2	TDP_3	TDP_9
BBN002.37436			0	0	0	0	3	3	3		3	3	3						3	3	2
BBN002.37374			0	0	0	0	3	2	3		3	2	3		3	2	3		0	0	0
BBN002.37263	0	0	1	1	3	3	2	2	2		3	3	3						1	2	3
BBN002.37239			0	0	0	0	3	3	3	2	3	3	3	2	3	3	3	2	0	0	0
BBN002.37174	0				0	0	3	3	3	0	3	3	3	0	3	3	3	0		1	1
BBN002.37169			0	0	0	0	1				3	3	3							0	0
BBN002.37123	0	0	0	0	0	0	1	1	1		2	2	3						0	0	0
BBN002.37101			0	0	0	0	1	1	1		3	3	3		3	3	3	3		3	3
BBN002.37070			0	0	0	0	1	2	3		2	3	3		2	3	3	1	0	1	1
BBN002.37026			0	0	0	0	3	3	3		3	3	3		1	3	3	1	0	0	1
BBN002.37007			0	0	0	0	3	3	3	2	3	3	3	3	3	3	3	3	1	1	3
BBN002.37006			0	0	0	0	2	2	3	2	2	2	3	2	2	3	3	3	0	1	1
BBN002.36940	0	0	0	0	1	0	2	3	3		2	3	3		3	3	3		0	0	0
BBN002.36928			1	1	3	3	3	3	3		2	3	3	0	2	3	3	1	0	1	1
BBN002.36882	0	0	0	0	3	3	3	3	3		3	3	3						1	3	3
BBN002.36852			0	0	0	0	1	1	2		2	3	3		2	3	3		0	1	2
BBN002.36834			2	1	3	3	3	3	3		3	3	3		3	3	3		0	1	1
BBN002.36795					0	0	1	2	1		0	1	1						0	2	2
BBN002.36774			0	0	0	0	3	3	3		3	3	3		3	3	3		0	1	2
BBN002.36761	0	0	0	0	0	0	0	1	1		2	2	2							2	2
BBN002.36425			0	0	0	0	3	1	3		2	1	2							1	1
BBN002.36319			0	0	0	0	2	1	2		2	2	3		3	2	3		0	0	0
BBN002.36234			0	0	0	0	3	3	3		3	3	3						1	1	3
BBN002.36221			0	0	0	0	3	3	3		3	3	3						0	0	0
BBN002.36151			2	2	3	3	2	2	2		3	3	3						0	1	1
BBN002.36150			1	0	1	1	3	3	3	0	3	3	3	1	3	3	3	1	0	0	0
BBN002.36129			0	0	0	0	2	2	2		3	3	3		2	3	3		0	3	3
BBN002.36128			0	0	0	0	3	3	3		3	3	3		3	3	3		0	2	3
BBN002.36103	0	0	0	0	0	0	3	3	3	2	3	3	3	3	3	3	3		0	0	0
BBN002.36056			0	0	0	0	1	1	1	0	3	3	3	1	3	3	3	1	0	2	2
BBN002.35952			3	3	3	3	3	3	3		2	3	3		3	3	3		0	0	0
BBN002.35951			0	0	2	2	3	3	3		3	3	3		3	3	3		0	0	0
BBN002.35948			0	0	0	0	3	3	3		3	3	3		3	3	3		0	0	0
BBN002.35898	0	0	0	0	0	0	3	3	3	2	3	3	3		3	3	3			3	3
BBN002.35899	2	1	3	3	3	3	3	3	3		3	3	3	2	3	3	3		0	0	0
BBN002.35883			0	0	3	3	3	3	3		3	3	3		3	3	3		0	2	3
BBN002.35867			0	0	0	0	2	2	2		3	3	3						0	3	3
BBN002.35834			0	0	0	0	1	1	1		3	3	3		3	3	3		1	1	3
BBN002.35815			0	0	1	1	3	3	3		2	3	3		3	3	3		0	1	1
BBN002.35532			0	0	0	0	0	0	0		3	3	3		3	3	3		0	0	0
BBN002.35490			0	0	0	0	1	1	1		1	3	2		1	3	3		0	0	0
BBN002.35216			0	0	0	0	0	1	1		1	3	2		2	3	3		0	0	0
BBN002.35184			0	0	2	2	3	3	2		3	3	3						0	0	0
BBN002.35179			0	0	0	0	2	2	3		3	3	3		2	3	3		0	2	2
BBN002.35165					1	0	3	3	3		2	3	3		2	3	3		0	1	1
BBN002.35153			0	0	0	0	2	2	3		3	3	3		1	2	3	1	0	0	2
BBN002.34197			0	0	0	0	2	2	2		3	3	3		3	3	3		0	0	1
BBN002.34142	0	0	0	0	0	0	3	3	3		3	3	3		3	3	3		0	0	0
BBN002.33768			0	0	0	0	2	2	2		1	3	3		1	3	3		0	0	0
BBN002.32914			1	1	2	2	2	2	2		1	3	3		1	3	3		0	2	2
BBN002.32884			0	0	0	0	3	3	3		3	3	3		2	3	3		0	0	0
BBN002.32855	0	0	0	0	0	0	3	3	3		3	3	3		3	3	3		0	1	1
BBN002.32818			0	0	0	0	3	3	3		3	3	3		3	3	3		0	0	0
BBN002.32597			0	0	2	3	2	3	3		2	3	3		3	3	3		0	0	0
BBN002.32589			1	1	3	3	2	3	3		2	3	3		2	3	3		0	1	1
BBN002.32580			0	0	0	0	0	0	0		2	3	3		3	3	3		0	0	0
BBN002.32575			0	0	1	0	3	3	3		2	3	3		2	3	3		0	1	2
BBN002.32559			0	0	0	0	1	1	1		3	3	3		3	3	3		0	0	0
BBN002.32527			0	0	0	0	2	2	2		3	3	3		3	3	3		2	3	3
BBN002.31515			0	0	0	0	2	3	3		3	3	3		2	3	3		0	0	0
BBN002.31501			0	0	0	0	1	1	1		3	3	3		1	2	2		0	0	0
BBN002.31486			0	0	0	0	2	3	3		2	3	3		2	3	3		0	0	0
BBN002.31462			0	0	0	0	2	3	2		3	3	3		2	3	3		0	0	1
BBN002.31449			0	0	0	0	1	1	1		2	2	2		1	3	3		0	1	1
BBN002.31448			1	1	2	2	2	2	2		3	3	3		3	3	3		0	3	3
BBN002.30846			0	0	0	0	2	2	2		3	3	3		3	3	3		0	0	0
BBN002.30829			0	0	1	1	3	3	3		3	3	3		3	3	3		0	0	0
BBN002.30835			0	0	0	0	3	3	2		2	2	2		3	3	3		0	0	0
BBN002.30840			0	0			2	2	2		3	3	3						0	0
BBN002.30168	0	0	0	0	0	0	3	3	3		3	3	3		3	3	3		0	0	0
BBN002.30134			0	1	3	3	2	2	2		3	3	3						0	2	3
BBN003.30133			0	0	3	3	2	2	2		3	3	3		3	3	3		0	1	0
BBN002.30132			1	1	3	3	3	3	3		3	3	3		3	3	3		0	0	2
BBN002.30131			0	0	0	0	1	1	1		3	3	3						0	0	0
BBN002.30130			0	0	0	0	1	2	2		3	3	3						2	3	3
BBN002.30128			0	0	0	0	0	1	1		2	3	3							0	0
BBN002.30127			0	0	0	0	1	1	1	0	3	3	3	0	3	3	3	0	0	0	0
BBN002.30125			0	0	0	0	2	3	3		3	3	3		2	3	3		0	0	0
BBN002.30119	1	0	1	0	3	3	3	3	3		3	3	3		3	3	3		0		2
BBN002.30076			0	0	3	3	3	3	3		3	3	3		3	3	3		0	0	1
BBN002.30078			0	0	0	0	0	0	1		3	3	3		3	3	3		0	0	0
BBN002.30072			0	0	3	3	2	3	3		3	3	3		3	3	3		0	1	1
BBN002.30118			0	0	0	0		1	1	2	3	3	3	2	3	3	3	3	0	0	0
BBN002.29915	0	0	0	0	0	0	3	3	3		3	3	3		3	3	3		0	0	0
BBN002.29897	0	0			0	0	3	3	3	0					3	3	3	0	0	0	0
BBN002.29910			0	0	0	0	3	3	3	0	3	3	3	0	3	3	3	0	0	0	0
BBN002.29899			2	1	3	2	2	3	3	0	2	3	3	0	2	3	3	0	1	3	3
BBN002.30038			0	0	3	3	3	3	3	0	3	3	3	0	3	3	3	0	0	0	1

## Sheet: AD plus Epilepsy
Case numbers	alpha_syn_2_LBs	alpha_syn_2_Nts	alpha_syn_3_LBs	alpha_syn_3_Nts	alpha_syn_9_LBs	alpha_syn_9_Nts	Tau_plaques_2	Tau_tangles_2	Tau_neuropil_threads_2	Tau_glial/astrocytic_2	Tau_plaques_3	Tau_tangles_3	Tau_neuropil_threads_3	Tau_glial/astrocytic_3	Tau_plaques_9	Tau_tangles_9	Tau_neuropil_threads_9	Tau_glia/astrocytic_9	TDP_2	TDP_3	TDP_9
BBN002.36930	0	0	3	3	3	3	3	3	3		3	3	3		3	3	3		2	2	2
BBN002.32856			0	0	0	0	3	3	3		3	3	3		3	3	3		0	0	0
BBN002.32829	0	0	0	0	0	0	2	3	3		2	3	3		2	3	3		0	1	1
BBN002.32824	0	0	0	0	0	0	3	3	3		3	3	3		3	3	3		3	2	2
BBN002.32628	0	0	0	0	0	0	0	1	1		2	2	2							0	0
BBN002.32582	0	0	0	0	0	0	3	3	3		3	3	3						1	1	1
BBN002.31450	3	3	1	1	3	3	3	3	3		3	3	3		3	3	3		1	1	2
BBN002.36958	0	0	0	0	0	0	3	3	3	1	3	3	3	1	3	3	3	2	0	1	1
BBN002.35850	0	0	0	0	0	0	2	2	2		3	3	3	3	3	3	3		2	3	3
BBN002.34177			0	0	3	3	3	3	3		3	3	3	3	3	3	3		1	2	1
BBN002.32901	1	1	2	1	2	2	3	3	3		3	3	3						1	2	3
BBN002.32802	0	0	0	0	1	1	3	3	3		3	3	3						0	3	2
BBN002.32801	3	3	1	1	2	2	3	3	3		3	3	3						0	0	1
BBN002.32545	0	0	0	0	0	0	2	3	3		3	3	3		1	2	3		0	1

## Sheet: AD plus HS
Case numbers	alpha_syn_2_LBs	alpha_syn_2_Nts	alpha_syn_3_LBs	alpha_syn_3_Nts	alpha_syn_9_LBs	alpha_syn_9_Nts	Tau_plaques_2	Tau_tangles_2	Tau_neuropil_threads_2	Tau_glial/astrocytic_2	Tau_plaques_3	Tau_tangles_3	Tau_neuropil_threads_3	Tau_glial/astrocytic_3	Tau_plaques_9	Tau_tangles_9	Tau_neuropil_threads_9	Tau_glia/astrocytic_9	TDP_2	TDP_3	TDP_9
BBN002.37432	0	0	0	0	0	0	3	3	3	0	3	3	3	0	3	2	3	0	2	2	3
BBN002.37211			0	0	3	3	2	3	3		2	3	3		3	3	3		1	2	3
BBN002.37040			2	2	3	3	3	3	3		2	3	3		3	3			2	3	3
BBN002.36773	3	2	3	3	3	3	3	3	3		3	3	3		2	3	2		0	2	3
BBN002.36454			0	0	3	3	3	3	3		3	3	3		3	3	3		0	0	3
BBN002.36179			0	0	0	0	2	3	3		2	3	3		2	3			0	0	2
BBN002.33690			0	0	0	0	2	3	3		3	3	3		3	3			1	2	2
BBN002.32557	0	0	0	0	0	0	3	3	3		3	3	3		3	3			0	1	1
BBN002.32550	0	0	0	0	0	0	3	3	3		3	3	3		2	3			3	3	2
BBN002.31470	2	2	2	2	3	3	3	3	3		2	3	3						2	3	3
BBN002.30839	0	0	0	0	0	0	3	3	3		3	3	3		3	3			2		3
BBN002.30041	0	0	0	0	0	0	2	3	3		2	3	3		2	3			3	3	3

## Sheet: SUDEP
Case numbers	alpha_syn_2_LBs	alpha_syn_2_Nts	alpha_syn_3_LBs	alpha_syn_3_Nts	alpha_syn_9_LBs	alpha_syn_9_Nts	Tau_plaques_2	Tau_tangles_2	Tau_neuropil_threads_2	Tau_glial/astrocytic_2	Tau_plaques_3	Tau_tangles_3	Tau_neuropil_threads_3	Tau_glial/astrocytic_3	Tau_plaques_9	Tau_tangles_9	Tau_neuropil_threads_9	Tau_glia/astrocytic_9	Tau_glia/astrocytic_10	TDP_2	TDP_3	TDP_9
BBN002.38303	0	0	0	0	0	0	0	0	0	0	0	0	0	0	0	0	0	0	0	0	0	0
BBN002.38304	0	0	0	0	0	0	0	0	0	0	0	0	0	0	0	0	0	0		0	0	0
BBN002.38305	0	0	0	0	0	0	0	0	0	0	0	2	2	0						0	0	0
BBN_16311	0	0	0	0	0	0	0	0	0	0	0	1	2	0	0	1	1	0		0	0	0
BBN002.34005	0	0	0	0	0	0	0	1	1	0	0	1	0	0						0	0	0

## Sheet: Additional information
Parffin-embedded block numbers:
Middle temporal gyrus (2)
Hippocapus (3)
Amygdala (9)
